# Supplementary material for: Potential for local adaptation in response to an anthropogenic agent of selection: effects of road deicing salts on amphibian embryonic survival and development
Source: Evol Appl. 2012 Oct 1;6(2):384–92. doi: 10.1111/eva.12016 (PMC3586626; doi:10.1111/eva.12016)
Supplement: Supplementary file 3 [file eva0006-0384-SD6.txt]

1 2 3 4 5 6 7 8 9 10 11 12 13 14 15 16
60
70
80
90
100
Female ID
Pe
rce
nt
ag
e 
of
Eg
gs 
Su
rvi
ve
d
1 2 3 4 5 6 7 8 9 10 11 12 13 14 15 16
38
40
42
44
Female ID
De
ve
lo
pm
en
ta
l S
ta
ge
a
tHa
tc
hin
g
1 2 3 4 5 6 7 8 9 10 11 12 13 14 15 16
40
45
50
55
Female ID
Ti
m
e to
 H
atc
hi
ng
 (d
ay
s)
1 2 3 4 5 6 7 8 9 10 11 12 13 14 15 16
6
7
8
9
10
Si
ze
 a
tH
at
ch
in
g 
(m
m
)
Female ID
A. B.
C. D.
Figure 1 
Supplemental Information
1 2 3 4 5 6 7 8 9 10 11 12 13 14 15 16
40
45
50
55
Female ID
Ti
m
e E
gg
s A
liv
e (
da
ys
)
E.
