# Supplementary material for: Potential for local adaptation in response to an anthropogenic agent of selection: effects of road deicing salts on amphibian embryonic survival and development
Source: Evol Appl. 2012 Oct 1;6(2):384–92. doi: 10.1111/eva.12016 (PMC3586626; doi:10.1111/eva.12016)
Supplement: Supplementary file 5 [file eva0006-0384-SD7.txt]

1 2 3 4 5 6 7 8 9 10 11 12 13 14 15 16
-5
0
5
10
15
20
Female ID
Ti
m
e to
 H
atc
hi
ng
 
(d
ays 
be
fo
re
 C
on
tro
l) NaLow
NaMedium
NaHigh
1 2 3 4 5 6 7 8 9 10 11 12 13 14 15 16
-2
0
2
4
6
8
Female ID
Nu
m
be
ro
fDe
ve
lo
pm
en
ta
l
St
ag
es 
be
lo
w
 C
on
tro
l NaLow
NaMedium
NaHigh
1 2 3 4 5 6 7 8 9 10 11 12 13 14 15 16
0
1
2
3
4
5
Female ID
Si
ze
 a
tH
at
ch
in
g
 (m
m
 b
el
ow
 C
on
tro
l S
iz
e) NaLow
NaMedium
NaHigh
1 2 3 4 5 6 7 8 9 10 11 12 13 14 15 16
-5
0
5
10
15
20
Female ID
Ti
m
e to
 H
atc
hi
ng
 
(d
ays 
be
fo
re
 C
on
tro
l) Mg Low
Mg Medium
Mg High
1 2 3 4 5 6 7 8 9 10 11 12 13 14 15 16
-2
0
2
4
6
8
Female ID
Nu
m
be
ro
fDe
ve
lo
pm
en
ta
l
St
ag
es 
be
lo
w
 C
on
tro
l Mg Low
Mg Medium
Mg High
1 2 3 4 5 6 7 8 9 10 11 12 13 14 15 16
0
1
2
3
4
5
Female ID
Si
ze
 a
tH
at
ch
in
g
 (m
m
 b
el
ow
 C
on
tro
l S
iz
e) Mg Low
Mg Medium
Mg High
A. B.
C. D.
E. F.
Figure 2 
Supplemental Information
