# Supplementary material for: Potential for local adaptation in response to an anthropogenic agent of selection: effects of road deicing salts on amphibian embryonic survival and development
Source: Evol Appl. 2012 Oct 1;6(2):384–92. doi: 10.1111/eva.12016 (PMC3586626; doi:10.1111/eva.12016)
Supplement: Supplementary file 7 [file eva0006-0384-SD8.txt]

Control Mg Low
Mg Medium
Mg High Na Low
Na Medium
Na High
20
25
30
35
40
45
50
55
60
Treatment
Ti
m
e E
gg
s A
liv
e (
da
ys
)
A
CD D
E
BCD BC
AB
1 2 3 4 5 6 7 8 9 10 11 12 13 14 15 16
-10
-5
0
5
10
15
20
25
30
Female ID
Ti
m
e E
gg
s A
liv
e 
(d
ays 
be
fo
re
 C
on
tro
l) NaLow
NaMedium
NaHigh
1 2 3 4 5 6 7 8 9 10 11 12 13 14 15 16
-10
-5
0
5
10
15
20
25
30
Female ID
Ti
m
e E
gg
s A
liv
e 
(d
ays 
be
fo
re
 C
on
tro
l) Mg Low
Mg Medium
Mg High
A.
B.
C.
Fig 3. 
Supplemental 
Information
